# Supplementary material for: Oleanolic Acid’s Semisynthetic Derivatives HIMOXOL and Br-HIMOLID Show Proautophagic Potential and Inhibit Migration of HER2-Positive Breast Cancer Cells In Vitro
Source: Int J Mol Sci. 2021 Oct 19;22(20):11273. doi: 10.3390/ijms222011273 (PMC8538366; doi:10.3390/ijms222011273)
Supplement: Supplementary file 1 [file ijms-22-11273-s001.zip]

Archive with 1 entries (1 files):
- ijms-1405418-supplementary-for XML conversion.pdf
